# Supplementary material for: Effect of Mahuang Fuzi and Shenzhuo Decoction on Idiopathic Membranous Nephropathy: A Multicenter, Nonrandomized, Single-Arm Clinical Trial
Source: Front Pharmacol. 2021 Oct 18;12:724744. doi: 10.3389/fphar.2021.724744 (PMC8558382; doi:10.3389/fphar.2021.724744)
Supplement: Supplementary file 1 [file DataSheet1.zip]

Archive with 5 entries (5 files):
- Supplementary material 2.docx
- Supplementary material 3.docx
- Supplementary material 4.docx
- Supplementary material 5.docx
- Supplementary material 1.docx
